# Supplementary material for: A Chinese scoring system for predicting successful retrograde collateral traverse in patients with chronic total coronary occlusion
Source: BMC Cardiovasc Disord. 2023 Jul 29;23:380. doi: 10.1186/s12872-023-03405-6 (PMC10386207; doi:10.1186/s12872-023-03405-6)
Supplement: Supplementary file 4 — Additional file 4. ACT scoring system software. [file 12872_2023_3405_MOESM4_ESM.zip]

Archive with 1 entries (1 files):
- ACT scoring system software.exe
